# Supplementary material for: Three Complete Mitochondrial Genomes of Erotylidae (Coleoptera: Cucujoidea) with Higher Phylogenetic Analysis
Source: Insects. 2021 Jun 5;12(6):524. doi: 10.3390/insects12060524 (PMC8228215; doi:10.3390/insects12060524)
Supplement: Supplementary file 1 [file insects-12-00524-s001.zip]

Archive with 1 entries (1 files):
- insects-1228726-supplementary.pdf
